# Supplementary material for: Understanding Real-World Treatment Patterns and Clinical Outcomes among Metastatic Melanoma Patients in Alberta, Canada
Source: Curr Oncol. 2023 Apr 13;30(4):4166–76. doi: 10.3390/curroncol30040317 (PMC10136717; doi:10.3390/curroncol30040317)
Supplement: Supplementary file 1 [file curroncol-30-00317-s001.zip]

Archive with 1 entries (1 files):
- curroncol-2267830-supplementary.pdf
